# Supplementary material for: Box–Behnken Design-Based Optimization of Phytochemical Extraction from Diplazium esculentum (Retz.) Sw. Associated with Its Antioxidant and Anti-Alzheimer’s Properties
Source: Molecules. 2024 May 8;29(10):2204. doi: 10.3390/molecules29102204 (PMC11124457; doi:10.3390/molecules29102204)
Supplement: Supplementary file 1 [file molecules-29-02204-s001.zip]

Archive with 1 entries (1 files):
- molecules-2986970-supplementary.pdf
